# Supplementary material for: Aetiology, Treatment and Outcomes of Pericarditis: Long-Term Data from a Longitudinal Retrospective Single-Centre Cohort
Source: J Clin Med. 2024 Nov 16;13(22):6900. doi: 10.3390/jcm13226900 (PMC11595198; doi:10.3390/jcm13226900)
Supplement: Supplementary file 1 [file jcm-13-06900-s001.zip]

Archive with 2 entries (2 files):
- jcm-3292230-Table S1.pdf
- jcm-3292230-Table S2.pdf
